# Supplementary material for: Compliance with a Healthful Plant-Based Diet Is Associated with Kidney Function in Patients with Autosomal Dominant Polycystic Kidney Disease
Source: Nutrients. 2024 Aug 17;16(16):2749. doi: 10.3390/nu16162749 (PMC11356780; doi:10.3390/nu16162749)
Supplement: Supplementary file 1 [file nutrients-16-02749-s001.zip]

Archive with 1 entries (1 files):
- nutrients-3151798-supplementary.pdf
